# Supplementary material for: Interactive and Play-Based Group Education Is Associated with Improvements in Carbohydrate Counting Skills and Self-Care Confidence in Children and Adolescents with Type 1 Diabetes: An Exploratory Study
Source: Nutrients. 2026 Feb 27;18(5):790. doi: 10.3390/nu18050790 (PMC12987063; doi:10.3390/nu18050790)
Supplement: Supplementary file 1 [file nutrients-18-00790-s001.zip]

Archive with 1 entries (1 files):
- nutrients-4139145-supplementary.pdf
